# Supplementary material for: Range-wide genetic analysis of Dermacentor variabilis and its Francisella-like endosymbionts demonstrates phylogeographic concordance between both taxa
Source: Parasit Vectors. 2018 May 18;11:306. doi: 10.1186/s13071-018-2886-5 (PMC5960137; doi:10.1186/s13071-018-2886-5)
Supplement: Supplementary file 1 — Table S1. Dermacentor variabilis (n = 1053) were obtained from 31 states and provinces. We included a subset (n = 491), which represents all D. variabilis that produced data for ≥ 1 analysis (cox1 phylogeny, 16S phylogeny, Francisella-like endosymbiont detection and 16S phylogeny, Rickettsia spp. detection and OmpA phylogeny, and Coxiella burnetii detection). A subset were sequenced at cox1 (cox1D.v., n = 332), and/or 16S (16SD.v., n = 32). We also include ticks that were positive and/or sequenced at three species targets: Francisella-like endosymbiont 16S (16SE, n = 257), Rickettsia OmpA ([R], n = 29), and C. burnetii ([C], n = 2). (XLSX 67 kb) [file 13071_2018_2886_MOESM1_ESM.xlsx]

## Sheet: Additional file 1 Table S1
NAU ID	Year	Collection Date	Province/State	County	City	Sex	Life Stage	Host	Engorged	COID.v.	16SD.v.	16SE	C.b. [C]/ Pan8 [R]	Latitude	Longitude	GenBank Accession
D.v.0001	2000	UNK	Manitoba	NA	Brandon Hills	UNK	Adult	UNK	No			T1		49.717	-99.917	MG834245
D.v.0002	2000	UNK	Manitoba	NA	Morden	UNK	Adult	UNK	No			T1		49.1923	-98.0977	MG834246
D.v.0004	2000	UNK	Saskatchewan	NA	Esterhazy	UNK	Adult	UNK	No	+				50.6568	-102.076	MG833881
D.v.0005	2000	UNK	Manitoba	NA	Winnipeg	UNK	Adult	Human	No			T1		49.8998	-97.1375	MG834247
D.v.0006	2000	UNK	Saskatchewan	NA	Moose Jaw	UNK	Adult	UNK	No			T1		50.3916	-105.535	MG834248
D.v.0007	2000	UNK	Saskatchewan	NA	Liberty	UNK	Adult	UNK	No	+				51.6159	-103.209	MG833882
D.v.0010	2000	UNK	Manitoba	NA	Neepawa	UNK	Adult	UNK	No	+				50.2277	-99.4668	MG833883
D.v.0013	2000	UNK	Saskatchewan	NA	Fort Qu'Appelle	UNK	Adult	Human	No	+				50.7681	-103.783	MG833884
D.v.0014	2000	UNK	Saskatchewan	NA	Regina	UNK	Adult	UNK	No	+				50.4547	-104.607	MG833885
D.v.0015	2000	UNK	Manitoba	NA	Newdale	UNK	Adult	Human	No	+		T1		50.3517	-100.204	MG833886, MG834249
D.v.0016	2000	UNK	Ontario	Kenora	Kenora	UNK	Adult	Canine	No	+		T1		49.767	-94.4894	MG833887, MG834250
D.v.0017	2000	UNK	Manitoba	NA	Big Whiteshell Lake	UNK	Adult	Human	No			T1		50.0853	-95.3383	MG834251
D.v.0020	2000	UNK	Saskatchewan	NA	Moose Jaw	UNK	Adult	Canine/Human	No			T1		50.3916	-105.535	MG834252
D.v.0021	2000	UNK	Manitoba	NA	Morden	UNK	Adult	No host	No			T1		49.1923	-98.0977	MG834253
D.v.0023	2000	UNK	Saskatchewan	NA	Carnduff	UNK	Adult	Human	No	+		T1		49.1739	-101.796	MG833888, MG834254
D.v.0027	2000	UNK	Saskatchewan	NA	Regina	UNK	Adult	No host	No	+				50.4547	-104.607	MG833889
D.v.0029	2000	UNK	Saskatchewan	NA	Fosston	UNK	Adult	Human	No	+				52.1907	-103.813	MG833890
D.v.0030	2000	UNK	Saskatchewan	NA	St. Gregor	UNK	Adult	UNK	No			T1		52.1783	-104.829	MG834255
D.v.0031	2000	UNK	Saskatchewan	NA	Chaplin	UNK	Adult	Human	No	+				50.4618	-106.659	MG833891
D.v.0032	2000	UNK	Saskatchewan	NA	Rosthern	UNK	Adult	Human	No			T1		52.6623	-106.332	MG834256
D.v.0036	2000	UNK	Manitoba	NA	Birtle	UNK	Adult	Human	No			T1		50.4225	-101.047	MG834257
D.v.0037	2000	UNK	Manitoba	NA	Birch River	UNK	Adult	Human	No			T1		52.3961	-101.104	MG834258
D.v.0040	2000	UNK	Saskatchewan	NA	Maple Creek	UNK	Adult	No host	No			T1		49.9066	-109.48	MG834259
D.v.0041	2000	UNK	Saskatchewan	NA	Last Mtn Lake	UNK	Adult	UNK	No			T1		51.1146	-105.271	MG834260
D.v.0046	2000	UNK	Saskatchewan	NA	Fort Qu'Appelle	UNK	Adult	UNK	No	+				50.7681	-103.783	MG833892
D.v.0053	2011	2011-07-17	New Brunswick	Madawaska	Saint Joseph De Madawaska	Female	Adult	UNK	No			T1		47.4549	-63.3126	MG834261
D.v.0059	2011	2011-08-10	Ontario	Rainy River	Fort Frances	UNK	Nymph	UNK	No			T1		48.6099	-93.3955	MG834262
D.v.0060	2011	2011-08-11	Ontario	Waterloo	Cambridge	Female	Adult	UNK	No			T1		43.3583	-80.3139	MG834263
D.v.0061	2011	2011-08-13	New Brunswick	Kings	Grand Bay Westfield	Male	Adult	UNK	No			T1		45.3615	-66.2417	MG834264
D.v.0065	2011	2011-06-22	Ontario	Leeds	Spencerville	Male	Adult	UNK	UNK	+				44.8433	-75.5464	MG833893
D.v.0066	2011	2011-06-01	Ontario	Essex	Windsor	Female	Adult	UNK	UNK	+		T1		42.2927	-82.9933	MG833894, MG834265
D.v.0068	2011	2011-06-07	Ontario	Essex	Windsor	Female	Adult	UNK	UNK	+				42.2927	-82.9933	MG833895
D.v.0069	2011	2011-06-16	New Brunswick	Saint John	Millidgeville	Female	Adult	UNK	UNK	+				45.2992	-66.0978	MG833896
D.v.0071	2011	2011-06-30	Ontario	Essex	Windsor	Female	Adult	UNK	UNK	+		T1		42.2927	-82.9933	MG833897, MG834266
D.v.0072	2011	2011-06-29	Ontario	Essex	Windsor	Female	Adult	UNK	UNK	+		T1		42.2927	-82.9933	MG833898, MG834267
D.v.0073	2011	2011-06-12	Ontario	Lambton	Lambton Shores	Male	Adult	UNK	UNK	+				43.313	-81.7562	MG833899
D.v.0074	2011	2011-06-15	New Brunswick	Kings	Kierstead Mountain	Female	Adult	UNK	UNK	+		T1		45.8	-65.6667	MG833900, MG834268
D.v.0075	2011	2011-06-25	Manitoba	NA	Winnipeg	Female	Adult	UNK	UNK	+				49.8997	-97.1375	MG833901
D.v.0076	2011	2011-06-29	Manitoba	NA	Grosse Isle	Female	Adult	UNK	UNK	+				50.0619	-97.4389	MG833902
D.v.0079	2011	2011-07-06	New Brunswick	York	Fredericton	Female	Adult	UNK	UNK			T1		45.9636	-66.6431	MG834269
D.v.0080	2011	2011-06-16	New Brunswick	St. John	St. John	Female	Adult	UNK	UNK			T3		45.2666	-65.9029	MG834270
D.v.0081	2011	2011-07-07	Nova Scotia	Digby	Queens	Female	Adult	UNK	UNK	+				44.364	-65.695	MG833903
D.v.0082	2011	2011-07-03	Ontario	Kenora	Granite Lake	UNK	Adult	UNK	UNK	+		T1		49.7119	-94.8537	MG833904, MG834271
D.v.0083	2011	2011-06-03	New Brunswick	Westmorland	Petit-Cap	Female	Adult	UNK	UNK	+		T1		46.193	-64.1624	MG833905, MG834272
D.v.0084	2011	2011-10-08	Ontario	Rainy River	Fort Frances	UNK	UNK	UNK	UNK			T1		48.6099	-93.3955	MG834273
D.v.0086	2000	UNK	Saskatchewan	NA	Liberty	UNK	Adult	UNK	No			T1		51.1393	-105.45	MG834274
D.v.0087	2000	UNK	Manitoba	NA	Neepawa	UNK	Adult	UNK	No			T1		50.2277	-99.4668	MG834275
D.v.0091	2000	UNK	Ontario	Kenora	Kenora	UNK	Adult	Canine	No			T1		49.767	-94.4894	MG834276
D.v.0092	2000	UNK	Saskatchewan	NA	Moose Jaw	UNK	Adult	Canine/Human	No			T1		50.3916	-105.535	MG834277
D.v.0093	2000	UNK	Saskatchewan	NA	Carnduff	UNK	Adult	Human	No			T1		49.167	-101.783	MG834278
D.v.0094	2000	UNK	Saskatchewan	NA	Regina	UNK	Adult	No host	No			T1		50.4547	-104.607	MG834279
D.v.0095	2000	UNK	Saskatchewan	NA	Regina	UNK	Adult	No host	No			T1		50.4547	-104.607	MG834280
D.v.0096	2000	UNK	Saskatchewan	NA	Chaplin	UNK	Adult	Human	No			T1		50.4619	-106.659	MG834281
D.v.0097	2000	UNK	Manitoba	NA	Oak Lake	UNK	Adult	Canine	No			T1		49.7662	-100.631	MG834282
D.v.0098	2000	UNK	Manitoba	NA	Dauphin	UNK	Adult	UNK	No			T1		51.15	-100.05	MG834283
D.v.0101	2000	UNK	Saskatchewan	NA	Maple Creek	UNK	Adult	No host	No				R	49.9066	-109.48	MG834503
D.v.0103	2000	UNK	Saskatchewan	NA	Kamsask	UNK	Adult	UNK	No			T1		51.5649	-101.898	MG834284
D.v.0105	2000	UNK	Saskatchewan	NA	Melville	UNK	Adult	UNK	No			T1		50.9295	-102.805	MG834285
D.v.0107	2010	2010-07-09	Ontario	Leeds	Portland	Male	Adult	UNK	UNK	+				44.695	-76.1929	MG833906
D.v.0108	2010	2010-07-02	UNK	UNK	UNK	Female	Adult	UNK	UNK				R	UNK	UNK	MG834504
D.v.0109	2010	2010-06-25	UNK	UNK	UNK	Female	Adult	UNK	UNK				R	UNK	UNK	MG834505
D.v.0110	2010	2010-06-23	Nova Scotia	Hants	Mount Uniacke	Female	Adult	UNK	UNK	+		T1		44.8952	-63.8321	MG833907, MG834286
D.v.0111	2010	2010-07-09	Ontario	UNK	UNK	Female	Adult	UNK	UNK	+				51.2538	-85.3232	MG833908
D.v.0112	2010	2010-05-24	Ontario	Kawartha	Long Point	Male	Adult	UNK	UNK	+				42.5792	-80.4309	MG833909
D.v.0113	2010	2010-06-30	Manitoba	NA	Brandon	UNK	Nymph	UNK	UNK	+				49.8485	-99.9501	MG833910
D.v.0114	2010	2010-07-10	Nova Scotia	Digby	Weymouth	Male	Adult	UNK	UNK	+				44.4049	-65.9986	MG833911
D.v.0116	2010	2010-07-12	Saskatchewan	NA	North Battleford	Female	Adult	UNK	UNK	+				52.7765	-108.297	MG833912
D.v.0117	2010	2010-07-07	Saskatchewan	NA	Moose Jaw	Female	Adult	UNK	UNK				R	50.3933	-105.552	MG834506
D.v.0118	2010	2010-06-30	Manitoba	NA	UNK	UNK	Nymph	UNK	UNK	+				53.7609	-98.8139	MG833913
D.v.0119	2010	2010-07-13	Manitoba	NA	Winnipeg	UNK	Nymph	UNK	UNK			T1	R	49.8997	-97.1375	MG834287, MG834507
D.v.0120	2010	2010-07-26	Nova Scotia	Halifax	Halifax	Female	Adult	UNK	UNK	+				44.6489	-63.5753	MG833914
D.v.0121	2010	2010-07-12	Ontario	Brant	Paris	Female	Adult	UNK	UNK			T1		43.194	-80.3845	MG834288
D.v.0122	2010	2010-07-15	Nova Scotia	Hants	Nine Mile River	Female	Adult	UNK	UNK	+				45.0415	-63.5769	MG833915
D.v.0125	2010	2010-07-22	Ontario	Hamilton	Lynden	Male	Adult	UNK	UNK	+				43.2297	-80.1448	MG833916
D.v.0126	2010	2010-07-16	Manitoba	NA	St. Anne	UNK	Nymph	UNK	UNK	+				49.666	-96.6601	MG833917
D.v.0132	2010	2010-08-15	Nova Scotia	Lunenburg	Bridgewater	UNK	Nymph	UNK	UNK			T1		44.3722	-64.5209	MG834289
D.v.0143	2012	2012-08-24	Texas	UNK	UNK	UNK	Adult	No host	UNK	+		T1		31.9686	-99.9018	MG833918, MG834290
D.v.0144	2012	2012-08-24	Texas	UNK	UNK	UNK	Adult	No host	UNK	+		T1		31.9686	-99.9018	MG833919, MG834291
D.v.0145	2012	2012-08-24	Texas	UNK	UNK	UNK	Adult	No host	UNK	+				31.9686	-99.9018	MG833920
D.v.0153	2010	2010-02-28	Manitoba	NA	Libau	Female	Adult	UNK	UNK				R	50.2691	-96.7196	MG834508
D.v.0154	2010	2010-04-08	Ontario	Hamilton	Princess Point	Male	Adult	UNK	UNK	+			R	43.2741	-79.8972	MG833921, MG834509
D.v.0155	2010	2010-04-15	Ontario	Brant	Brantford	Male	Adult	UNK	UNK	+				43.1394	-80.2644	MG833922
D.v.0156	2010	2010-04-16	New Brunswick	Westmorland	Moncton	Female	Adult	UNK	UNK	+				46.0878	-64.7782	MG833923
D.v.0157	2010	2010-04-22	New Brunswick	Carelton	Waterville	Male	Adult	UNK	UNK				R	46.268	-67.5813	MG834510
D.v.0158	2010	2010-04-28	Ontario	Essex	Windsor	Female	Adult	UNK	UNK	+				42.2927	-82.9933	MG833924
D.v.0159	2010	2010-04-21	Manitoba	NA	Emerson	Male	Adult	UNK	UNK	+				49.0125	-97.2301	MG833925
D.v.0160	2010	2010-04-17	Manitoba	NA	Morden	Female	Adult	UNK	UNK	+		T1		49.1899	-98.108	MG833926, MG834292
D.v.0161	2010	2010-04-29	Ontario	Essex	Windsor	Male	Adult	UNK	UNK	+				42.2927	-82.9933	MG833927
D.v.0162	2010	2010-04-24	Manitoba	NA	Killarney	Female	Adult	UNK	UNK	+			R	49.1817	-99.665	MG833928, MG834511
D.v.0163	2010	2010-04-24	Ontario	Niagara	Fort Erie	Male	Adult	UNK	UNK	+			R	42.9018	-78.9722	MG833929, MG834512
D.v.0164	2010	2010-05-10	Ontario	Essex	Windsor	Female	Adult	UNK	UNK	+				42.2927	-82.9933	MG833930
D.v.0165	2010	2010-05-10	Ontario	Essex	Windsor	Female	Adult	UNK	UNK	+			R	42.2927	-82.9933	MG833931, MG834513
D.v.0166	2010	2010-05-06	Saskatchewan	NA	Saskatoon	UNK	Adult	UNK	UNK	+				52.1344	-106.648	MG833932
D.v.0168	2010	2010-05-12	Manitoba	NA	Winnipeg	Male	Adult	UNK	UNK	+				49.8997	-97.1375	MG833933
D.v.0170	2010	2010-05-12	Saskatchewan	NA	Sceptre	UNK	Adult	UNK	UNK	+			R	50.8618	-109.267	MG833934, MG834514
D.v.0171	2010	2010-05-06	Ontario	Lambton	Port Lambton	Male	Adult	UNK	UNK	+				42.6568	-82.5064	MG833935
D.v.0172	2010	2010-05-06	Ontario	Kent	Chatham-Kent	Female	Adult	UNK	UNK	+				42.4048	-82.191	MG833936
D.v.0173	2010	2010-05-13	Nova Scotia	Hants	UNK	Female	Adult	UNK	UNK	+				45.0892	-63.9171	MG833937
D.v.0175	2010	2010-05-21	Manitoba	NA	Emerson	Female	Adult	UNK	UNK	+		T1		49.0125	-97.2301	MG833938, MG834293
D.v.0176	2010	2010-05-19	Ontario	Essex	Windsor	Female	Adult	UNK	UNK	+				42.2927	-82.9933	MG833939
D.v.0178	2010	2010-05-05	Ontario	Essex	Windsor	Male	Adult	UNK	UNK			T1		42.2927	-82.9933	MG834294
D.v.0179	2010	2010-05-24	Nova Scotia	Halifax	Halifax	Female	Adult	UNK	UNK				R	44.6489	-63.5753	MG834515
D.v.0186	2010	2010-05-27	Ontario	Niagara	Fenwick	Female	Adult	UNK	UNK			T1		43.0241	-79.3623	MG834295
D.v.0201	2010	2010-06-02	Ontario	NA	Lake Erie	Female	Adult	UNK	UNK			T1		42.0669	-81.3399	MG834296
D.v.0202	2010	2010-06-03	Ontario	Essex	LaSalle	Female	Adult	UNK	UNK				R	42.2167	-83.0667	MG834516
D.v.0203	2010	2010-06-11	Manitoba	NA	Winnipeg	Female	Adult	UNK	UNK				R	49.8997	-97.1375	MG834517
D.v.0205	2010	2010-06-15	New Brunswick	York	Fredericton	Female	Adult	UNK	UNK	+				45.9636	-66.6431	MG833940
D.v.0206	2010	2010-06-12	New Brunswick	Westmorland	Moncton	Female	Adult	UNK	UNK	+				46.0878	-64.7782	MG833941
D.v.0207	2010	2010-06-07	New Brunswick	Westmorland	Irishtown	Female	Adult	UNK	UNK	+				46.1879	-64.7921	MG833942
D.v.0209	2010	2010-06-10	Saskatchewan	NA	Regina	Female	Adult	UNK	UNK	+			R	50.4547	-104.607	MG833943, MG834518
D.v.0211	2010	2010-06-03	New Brunswick	Westmorland	Steeves Mountain	Male	Adult	UNK	UNK				R	46.0833	-65	MG834519
D.v.0212	2010	2010-06-15	Saskatchewan	NA	Pasqua Lake	Female	Adult	UNK	UNK				R	50.7741	-103.998	MG834520
D.v.0214	2010	2010-06-23	Manitoba	NA	UNK	Female	Adult	UNK	UNK			T1		53.7609	-98.8139	MG834297
D.v.0217	2010	2010-06-20	Ontario	Northumberland	Hamilton	Male	Adult	UNK	UNK				R	43.1548	-79.9153	MG834521
D.v.0219	2010	2010-07-01	Ontario	Dufferin	Mulmur	Female	Adult	UNK	UNK			T1		40.1698	-80.0388	MG834298
D.v.0221	2011	2011-04-11	Ontario	Essex	Windsor	Male	Adult	UNK	UNK				R	42.2927	-82.9933	MG834522
D.v.0225	2011	2011-05-27	Ontario	Essex	LaSalle	Female	Adult	UNK	UNK			T1		42.2355	-83.1025	MG834299
D.v.0227	2011	2011-05-27	Ontario	Essex	Windsor	Male	Adult	UNK	UNK			T1		42.2927	-82.9933	MG834300
D.v.0228	2011	2011-05-29	Ontario	Essex	Windsor	Female	Adult	UNK	UNK			T1		42.2927	-82.9933	MG834301
D.v.0231	2011	2011-05-06	Ontario	Essex	Windsor	Female	Adult	UNK	UNK			T1		42.2927	-82.9933	MG834302
D.v.0232	2011	2011-05-28	Saskatchewan	NA	Kenaston	Female	Adult	UNK	UNK			T1		51.5006	-106.271	MG834303
D.v.0235	2011	2011-06-03	Ontario	Northumberland	Hamilton	Female	Adult	UNK	UNK			T1		43.1548	-79.9153	MG834304
D.v.0236	2011	2011-06-08	New Brunswick	York	Yoho	Female	Adult	UNK	UNK			T1		45.7923	-66.8521	MG834305
D.v.0239	2011	2011-06-15	New Brunswick	Northumberland	Miramichi	Female	Adult	UNK	UNK			T1	C	47.0296	-65.5059	MG834306
D.v.0243	2010	2010-05-16	Manitoba	NA	Great Falls	UNK	Adult	UNK	UNK				R	50.3412	-96.3352	MG834523
D.v.0244	2010	2010-05-06	Ontario	Lambton	Port Lambton	Male	Adult	UNK	UNK				R	42.6568	-82.5064	MG834524
D.v.0246	2010	2010-05-21	Manitoba	NA	Emerson	Female	Adult	UNK	UNK			T1		49.0056	-97.2078	MG834307
D.v.0255	2010	2010-05-24	Ontario	Norfolk	Long Point	Male	Adult	UNK	UNK			T1		42.5792	-80.4309	MG834308
D.v.0256	2010	2010-07-04	New Brunswick	Westmorland	Moncton	Female	Adult	UNK	UNK	+				46.0878	-64.7782	MG833944
D.v.0264	2011	2011-06-03	Manitoba	NA	Winnipeg	Female	Adult	UNK	UNK			T1		49.8998	-97.1375	MG834309
D.v.0265	2011	2011-06-06	Manitoba	NA	Winnipeg	Female	Adult	UNK	UNK				R	49.8998	-97.1375	MG834525
D.v.0267	2011	2011-05-25	Manitoba	NA	Winnipeg	Female	Adult	UNK	UNK			T1		49.8998	-97.1375	MG834310
D.v.0270	2011	2011-06-20	Ontario	Essex	Windsor	Female	Adult	UNK	UNK			T1		42.2927	-82.9933	MG834311
D.v.0271	2011	2011-06-20	Ontario	York	Vaughan	Male	Adult	UNK	UNK			T1		43.8372	-79.5083	MG834312
D.v.0275	2011	2011-06-16	New Brunswick	Kent	Bouctouche	Female	Adult	UNK	UNK			T1		46.4719	-64.7249	MG834313
D.v.0282	2011	2011-06-01	Ontario	Essex	Windsor	Female	Adult	UNK	UNK			T1		42.2927	-82.9933	MG834314
D.v.0286	2011	2011-07-11	Ontario	York	Vaughan	Female	Adult	UNK	UNK			T1		43.8372	-79.5083	MG834315
D.v.0290	2011	2011-07-10	Nova Scotia	Cape Breton	Cape Breton	Female	Adult	UNK	No			T1		46.2487	-60.8518	MG834316
D.v.0293	2011	2011-08-10	Ontario	Rainy River	Fort Frances	UNK	Nymph	UNK	No			T1		48.6099	-93.3955	MG834317
D.v.0295	2000	2001-05-25	Saskatchewan	NA	Regina	Male	Adult	Human	UNK			T1		50.4547	-104.607	MG834318
D.v.0297	2000	2001-05-19	Saskatchewan	NA	Halbrite	Female	Adult	UNK	UNK			T1		49.4895	-103.556	MG834319
D.v.0298	2000	UNK	Manitoba	NA	Winnipeg	Female	Nymph	UNK	UNK			T1		49.8998	-97.1375	MG834320
D.v.0299	2000	UNK	Manitoba	NA	Beausejour	Male	Nymph	Human	UNK			T1		50.0622	-96.5161	MG834321
D.v.0300	2000	UNK	Manitoba	NA	Winnipeg	Male	Adult	Canine	UNK			T1		49.8998	-97.1375	MG834322
D.v.0301	2000	UNK	Manitoba	NA	Swan River	Male	Adult	UNK	UNK			T1		52.1051	-101.271	MG834323
D.v.0302	2000	UNK	Saskatchewan	NA	Regina	Male	Adult	UNK	UNK			T1		50.4547	-104.607	MG834324
D.v.0303	2000	UNK	Saskatchewan	NA	Stalwart	Female	Adult	UNK	UNK			T1		51.2299	-105.442	MG834325
D.v.0304	2000	UNK	Saskatchewan	NA	Kipling	Female	Adult	UNK	UNK			T1		50.1023	-102.632	MG834326
D.v.0305	2000	UNK	Manitoba	NA	Winnipeg	Male	Adult	No host	UNK			T1		49.8998	-97.1375	MG834327
D.v.0306	2000	2000-05-24	Saskatchewan	NA	Manor	Male	Adult	Human	UNK			T1		49.6049	-102.084	MG834328
D.v.0307	2000	UNK	Manitoba	NA	Altona	Male	Adult	Human	UNK			T1		49.1044	-97.5625	MG834329
D.v.0308	2000	2000-05-29	Manitoba	NA	Charleswood	Male	Adult	Feline	UNK			T1		49.8533	-97.283	MG834330
D.v.0309	2000	UNK	Saskatchewan	NA	Gainsborough	Male	Adult	UNK	UNK			T1		49.1774	-101.449	MG834331
D.v.0310	2000	2000-05-24	Manitoba	NA	Birch River	Female	Adult	UNK	UNK			T1	R	52.3961	-101.104	MG834332, MG834526
D.v.0311	2000	2000-05-05	Saskatchewan	NA	Regina	Male	Adult	UNK	UNK			T1		50.4547	-104.607	MG834333
D.v.0312	2000	2000-05-24	Manitoba	NA	Winnipeg	Female	Adult	Human	UNK			T1		49.8998	-97.1375	MG834334
D.v.0317	2000	2000-06-16	Saskatchewan	NA	Craven	Male	Adult	UNK	UNK			T5		50.7082	-104.809	MG834335
D.v.0318	2000	2000-05-02	Saskatchewan	NA	Craven	Male	Adult	UNK	UNK			T1		50.7082	-104.809	MG834336
D.v.0319	2000	2000-05-15	Saskatchewan	NA	Craven	Female	Adult	UNK	UNK			T1		50.7082	-104.809	MG834337
D.v.0320	2000	2000-05-07	Saskatchewan	NA	Craven	Female	Adult	UNK	UNK			T6		50.7082	-104.809	MG834338
D.v.0321	2000	2000-05-03	Saskatchewan	NA	Craven	Female	Adult	UNK	UNK			T1		50.7082	-104.809	MG834339
D.v.0322	2000	2000-05-22	Saskatchewan	NA	Craven	Female	Adult	UNK	UNK			T1		50.7082	-104.809	MG834340
D.v.0326	2000	UNK	Saskatchewan	NA	Regina	Male	Adult	UNK	UNK			T1		50.4547	-104.607	MG834341
D.v.0327	2000	2000-05-19	Saskatchewan	NA	Stratsbury	Female	Adult	Human	UNK			T1		49.8586	-97.2309	MG834342
D.v.0328	2000	UNK	Saskatchewan	NA	Stratsbury	Female	Adult	Human	UNK			T1		49.8586	-97.2309	MG834343
D.v.0329	2000	2000-05-02	Saskatchewan	NA	Regina	Female	Adult	UNK	UNK			T1		50.4547	-104.607	MG834344
D.v.0332	2000	2000-04-15	Saskatchewan	NA	Fort Qu'Appelle	Female	Adult	UNK	UNK			T1		50.7681	-103.783	MG834345
D.v.0333	2000	2000-05-17	Saskatchewan	NA	Qu'Apelle Valley	Male	Adult	Human	UNK				R	50.6617	-120.25	MG834527
D.v.0337	2000	2000-05-22	Manitoba	NA	Blumenort	Female	Adult	Human	UNK			T1		49.6044	-96.6889	MG834346
D.v.0338	2000	2000-04-28	Manitoba	NA	Charleswood	Male	Adult	UNK	UNK			T1		49.8533	-97.283	MG834347
D.v.0343	2000	2000-05-23	Saskatchewan	NA	Fort Qu'Appelle	Female	Adult	UNK	UNK				R	50.7681	-103.783	MG834528
D.v.0345	2000	2000-05-06	Saskatchewan	NA	Disley	Male	Adult	UNK	UNK			T1		50.6424	-105.053	MG834348
D.v.0348	2000	2000-05-18	Saskatchewan	NA	Esterhazy	Female	Adult	UNK	UNK			T1		50.6569	-102.076	MG834349
D.v.0352	2000	UNK	Manitoba	NA	Birtle	Male	Adult	Human	UNK			T1		50.4225	-101.047	MG834350
D.v.0356	2000	2000-05-15	Manitoba	NA	Riverton	Female	Adult	Human	UNK			T6		50.9961	-96.9998	MG834351
D.v.0358	2000	1905-06-22	Saskatchewan	NA	Regina	Male	Adult	No host	UNK				R	50.4547	-104.607	MG834529
D.v.0364	2000	1905-06-22	Saskatchewan	NA	Buffalo	Male	Adult	Misc. pets	UNK			T1		55.8628	-108.479	MG834352
D.v.0368	2000	1905-06-22	Saskatchewan	NA	Stoughton	Female	Adult	No host	UNK			T1		49.6786	-103.03	MG834353
D.v.0372	2000	1905-06-22	Manitoba	NA	Morden	Female	Adult	Human	UNK			T1		49.1923	-98.0977	MG834354
D.v.0374	2013	2013-06-10	Ohio	Cuyahoga	UNK	Female	Adult	Canine	Yes	+				41.4519	-81.6645	MG833945
D.v.0375	2013	2013-06-11	Ohio	Cuyahoga	UNK	Female	Adult	Canine	Yes	+				41.4519	-81.6645	MG833946
D.v.0377	2013	2013-06-11	Ohio	Cuyahoga	UNK	Male	Adult	Canine	No	+				41.4519	-81.6645	MG833947
D.v.0378	2013	2013-06-13	Maine	York	Kenneb Plains	Male	Adult	Drag	No	+		T1		43.454	-70.663	MG833948, MG834355
D.v.0379	2013	2013-06-13	Maine	York	Kenneb Plains	Male	Adult	Drag	No	+		T1		43.454	-70.663	MG833949, MG834356
D.v.0380	2013	2013-06-13	Maine	York	Kenneb Plains	Male	Adult	Drag	No	+				43.454	-70.663	MG833950
D.v.0381	2013	2013-06-13	Maine	York	Kenneb Plains	Male	Adult	Drag	No	+		T1		43.454	-70.663	MG833951, MG834357
D.v.0382	2013	2013-06-13	Maine	York	Kenneb Plains	Male	Adult	Drag	No	+		T1		43.454	-70.663	MG833952, MG834358
D.v.0383	2013	2013-06-13	Maine	York	Kenneb Plains	Female	Adult	Drag	No	+		T1		43.454	-70.663	MG833953, MG834359
D.v.0384	2013	2013-06-13	Maine	York	Kenneb Plains	Male	Adult	Drag	No	+		T1		43.454	-70.663	MG833954, MG834360
D.v.0385	2013	2013-06-13	Maine	York	Kenneb Plains	Female	Adult	Drag	No	+		T1		43.454	-70.663	MG833955, MG834361
D.v.0386	2013	2013-06-13	Maine	York	Kenneb Plains	Female	Adult	Drag	No	+		T1		43.454	-70.663	MG833956, MG834362
D.v.0388	2013	2013-06-13	Maine	York	Kenneb Plains	Female	Adult	Drag	No	+				43.454	-70.663	MG833957
D.v.0389	2013	2013-06-13	Maine	York	Kenneb Plains	Female	Adult	Drag	No	+				43.454	-70.663	MG833958
D.v.0390	2013	2013-06-13	Maine	York	Kenneb Plains	Female	Adult	Drag	No	+		T1		43.454	-70.663	MG833959, MG834363
D.v.0391	2013	2013-06-13	Maine	York	Kenneb Plains	Female	Adult	Drag	No	+		T1		43.454	-70.663	MG833960, MG834364
D.v.0392	2013	2013-06-13	Maine	York	Kenneb Plains	Female	Adult	Drag	No	+		T1		43.454	-70.663	MG833961, MG834365
D.v.0393	2013	2013-06-13	Maine	York	Kenneb Plains	Female	Adult	Drag	No	+		T1		43.454	-70.663	MG833962, MG834366
D.v.0394	2013	2013-06-13	Maine	York	Kenneb Plains	Female	Adult	Drag	No	+		T1		43.454	-70.663	MG833963, MG834367
D.v.0395	2013	2013-06-13	Maine	York	Kenneb Plains	Female	Adult	Drag	No	+		T1		43.454	-70.663	MG833964, MG834368
D.v.0396	2013	2013-06-13	Maine	York	Kenneb Plains	Female	Adult	Drag	No	+		T1		43.454	-70.663	MG833965, MG834369
D.v.0397	2013	2013-06-13	Maine	York	Kenneb Plains	Female	Adult	Drag	No	+		T1		43.454	-70.663	MG833966, MG834370
D.v.0398	2013	2013-06-13	Maine	York	Kenneb Plains	Male	Adult	Drag	No	+	+			43.454	-70.663	MG833967, MG834213
D.v.0399	2013	2013-06-13	Maine	York	Kenneb Plains	Male	Adult	Drag	No	+	+	T1		43.454	-70.663	MG833968, MG834214, MG834371
D.v.0400	2013	2013-06-13	Maine	York	Kenneb Plains	Female	Adult	Drag	No	+	+	T1		43.454	-70.663	MG833969, MG834215, MG834372
D.v.0401	2013	2013-06-13	Maine	York	Kenneb Plains	Male	Adult	Drag	No	+	+	T1		43.454	-70.663	MG833970, MG834216, MG834373
D.v.0402	2013	2013-06-13	Maine	York	Kenneb Plains	Male	Adult	Drag	No	+	+			43.454	-70.663	MG833971, MG834217
D.v.0403	2013	2013-06-13	Maine	York	Kenneb Plains	Male	Adult	Drag	No	+	+	T1		43.454	-70.663	MG833972, MG834218, MG834374
D.v.0404	2013	2013-06-13	Maine	York	Kenneb Plains	Male	Adult	Drag	No	+	+	T1		43.454	-70.663	MG833973, MG834219, MG834375
D.v.0405	2013	2013-06-13	Maine	York	Kenneb Plains	Male	Adult	Drag	No	+	+			43.454	-70.663	MG833974, MG834220
D.v.0406	2013	2013-06-13	Maine	York	Kenneb Plains	Male	Adult	Drag	No	+	+	T1		43.454	-70.663	MG833975, MG834221, MG834376
D.v.0407	2013	2013-06-13	Maine	York	Kenneb Plains	Male	Adult	Drag	No	+	+	T1		43.454	-70.663	MG833976, MG834222, MG834377
D.v.0408	2013	2013-05-01	California	Lake	Clearlake	Male	Adult	Raccoon	No	+	+			38.9562	-122.635	MG833977, MG834223
D.v.0409	2013	2013-05-01	California	Lake	Clearlake	Female	Adult	Raccoon	No	+	+			38.9562	-122.635	MG833978, MG834224
D.v.0410	2013	2013-05-01	California	Lake	Clearlake	Male	Adult	Raccoon	No	+	+			38.9562	-122.635	MG833979, MG834225
D.v.0411	2013	2013-05-01	California	Lake	Clearlake	Female	Adult	Raccoon	No	+	+	T1		38.9562	-122.635	MG833980, MG834226, MG834378
D.v.0412	2013	2013-05-01	California	Lake	Clearlake	Male	Adult	Raccoon	No	+	+			38.9562	-122.635	MG833981, MG834227
D.v.0413	2013	2013-05-01	California	Lake	Clearlake	Female	Adult	Raccoon	No		+	T2		38.9562	-122.635	MG834228, MG834379
D.v.0414	2013	Summer 2013	California	Lake	Clearlake	Male	Adult	Raccoon	No		+			38.9562	-122.635	MG834229
D.v.0415	2013	Summer 2013	California	Lake	Clearlake	Female	Adult	Raccoon	No		+			38.9562	-122.635	MG834230
D.v.0416	2013	2013-05-01	California	Lake	Clearlake	Male	Adult	Raccoon	No	+	+			38.9562	-122.635	MG833982, MG834231
D.v.0417	2013	Summer 2013	California	Lake	Clearlake	Female	Adult	Raccoon	No		+			38.9562	-122.635	MG834232
D.v.0418	2013	Summer 2013	California	Lake	Clearlake	Male	Adult	Raccoon	No		+			38.9562	-122.635	MG834233
D.v.0419	2013	Summer 2013	California	Lake	Clearlake	Female	Adult	Raccoon	No		+			38.9562	-122.635	MG834234
D.v.0420	2013	2013-05-01	California	Lake	Clearlake	Male	Adult	Raccoon	No	+	+			38.9562	-122.635	MG833983, MG834235
D.v.0421	2013	Summer 2013	California	Lake	Clearlake	Female	Adult	Raccoon	No		+			38.9562	-122.635	MG834236
D.v.0422	2013	2013-05-01	California	Lake	Clearlake	Male	Adult	Raccoon	No			T2		38.9562	-122.635	MG834380
D.v.0423	2013	2013-05-01	California	Lake	Clearlake	Female	Adult	Raccoon	Yes	+		T2		38.9562	-122.635	MG833984, MG834381
D.v.0424	2013	2013-05-01	California	Lake	Clearlake	Male	Adult	Raccoon	No	+		T2		38.9562	-122.635	MG833985, MG834382
D.v.0425	2013	2013-05-01	California	Lake	Clearlake	Female	Adult	Raccoon	No	+				38.9562	-122.635	MG833986
D.v.0426	2013	2013-05-01	California	Lake	Clearlake	Male	Adult	Raccoon	No	+				38.9562	-122.635	MG833987
D.v.0429	2013	2013-05-01	California	Lake	Clearlake	Male	Adult	Raccoon	No	+				38.9562	-122.635	MG833988
D.v.0430	2013	2013-05-01	California	Lake	Clearlake	Male	Adult	Raccoon	No	+				38.9562	-122.635	MG833989
D.v.0431	2013	2013-05-01	California	Lake	Clearlake	Male	Adult	Raccoon	No	+		T2		38.9562	-122.635	MG833990, MG834383
D.v.0433	2013	2013-04-23	California	Lake	UNK	Female	Adult	Feline	Yes	+				39.1261	-122.717	MG833991
D.v.0434	2013	2013-05-08	California	Lake	UNK	Male	Adult	Canine	No	+				39.1261	-122.717	MG833992
D.v.0435	2013	2013-04-30	California	Lake	UNK	Female	Adult	Feline	No	+				39.1261	-122.717	MG833993
D.v.0437	2013	2013-05-10	California	Lake	UNK	Male	Adult	Feline	No	+		T2		39.1261	-122.717	MG833994, MG834384
D.v.0438	2013	2013-05-10	California	Lake	UNK	Male	Adult	Feline	No	+		T2		39.1261	-122.717	MG833995, MG834385
D.v.0439	2013	2013-04-12	California	San Diego	UNK	Female	Adult	Canine	No	+		T2		33.0231	-116.839	MG833996, MG834386
D.v.0440	2013	2013-04-14	California	San Diego	UNK	Female	Adult	Canine	Yes	+		T2		33.0231	-116.839	MG833997, MG834387
D.v.0441	2013	2013-04-27	California	San Diego	UNK	Male	Adult	Canine	No	+		T2		33.0231	-116.839	MG833998, MG834388
D.v.0442	2013	2013-05-02	California	San Diego	UNK	Male	Adult	Canine	No	+				33.0231	-116.839	MG833999
D.v.0443	2013	2013-05-02	California	San Diego	UNK	Female	Adult	Canine	No	+		T2		33.0231	-116.839	MG834000, MG834389
D.v.0444	2013	2013-05-02	California	San Diego	UNK	Female	Adult	Canine	No	+		T2		33.0231	-116.839	MG834001, MG834390
D.v.0445	2013	2013-05-02	California	San Diego	UNK	Female	Adult	Canine	Yes	+				33.0231	-116.839	MG834002
D.v.0446	2013	2013-05-13	California	San Diego	UNK	Female	Adult	Canine	No	+	+			33.0231	-116.839	MG834003, MG834237
D.v.0447	2013	2013-04-17	Indiana	Clay	UNK	Male	Adult	Canine	No	+	+			39.3874	-87.1035	MG834004, MG834238
D.v.0448	2013	2013-04-17	Indiana	Clay	UNK	Male	Adult	Canine	No	+	+			39.3874	-87.1035	MG834005, MG834239
D.v.0449	2013	2013-04-17	Indiana	Clay	UNK	Male	Adult	Canine	No	+	+			39.3874	-87.1035	MG834006, MG834240
D.v.0450	2013	2013-05-01	Indiana	Hendricks	UNK	Female	Adult	Feline	No	+	+			39.771	-86.5235	MG834007, MG834241
D.v.0451	2013	2013-05-08	Indiana	Montgomery	UNK	Female	Adult	Canine	No	+			C	40.0521	-86.9036	MG834008
D.v.0452	2013	2013-05-10	Indiana	Montgomery	UNK	Male	Adult	Canine	No	+				40.0521	-86.9036	MG834009
D.v.0453	2013	2013-05-10	Indiana	Montgomery	UNK	Male	Adult	Canine	No	+				40.0521	-86.9036	MG834010
D.v.0454	2013	2013-05-10	Indiana	Montgomery	UNK	Female	Adult	Canine	No	+		T1		40.0521	-86.9036	MG834011, MG834391
D.v.0455	2013	2013-05-10	Indiana	Montgomery	UNK	Female	Adult	Canine	No	+		T1		40.0521	-86.9036	MG834012, MG834392
D.v.0456	2013	2013-05-10	Indiana	Montgomery	UNK	Female	Adult	Canine	No	+		T1		40.0521	-86.9036	MG834013, MG834393
D.v.0457	2013	2013-05-13	Indiana	Montgomery	UNK	Male	Adult	Canine	No	+				40.0521	-86.9036	MG834014
D.v.0458	2013	2013-05-20	Indiana	Hendricks	UNK	Female	Adult	Canine	No	+				39.771	-86.5235	MG834015
D.v.0459	2013	2013-05-28	Indiana	Boone	UNK	Male	Adult	Canine	No	+				40.0612	-86.4771	MG834016
D.v.0460	2013	2013-05-28	Indiana	Boone	UNK	Female	Adult	Canine	No	+				40.0612	-86.4771	MG834017
D.v.0461	2013	2013-05-30	Indiana	Montgomery	UNK	Female	Adult	Canine	No	+		T1		40.0521	-86.9036	MG834018, MG834394
D.v.0462	2013	2013-05-20	Indiana	Hendricks	UNK	Male	Adult	Canine	No	+				39.771	-86.5235	MG834019
D.v.0463	2013	2013-05-21	Indiana	Hendricks	UNK	Female	Adult	Canine	No	+				39.771	-86.5235	MG834020
D.v.0464	2013	2013-05-22	Indiana	Hendricks	UNK	Female	Adult	Canine	No	+		T1		39.771	-86.5235	MG834021, MG834395
D.v.0465	2013	2013-05-23	Indiana	Hendricks	UNK	Female	Adult	Canine	No	+				39.771	-86.5235	MG834022
D.v.0466	2013	2013-05-24	Indiana	Hendricks	UNK	Male	Adult	Canine	No	+				39.771	-86.5235	MG834023
D.v.0467	2013	2013-05-25	Indiana	Hendricks	UNK	Male	Adult	Canine	No	+				39.771	-86.5235	MG834024
D.v.0468	2013	2013-05-26	Indiana	Hendricks	UNK	Female	Adult	Canine	No	+				39.771	-86.5235	MG834025
D.v.0469	2013	2013-05-27	Indiana	Hendricks	UNK	Male	Adult	Canine	No	+				39.771	-86.5235	MG834026
D.v.0470	2013	2013-05-28	Indiana	Hendricks	UNK	Female	Adult	Canine	No	+				39.771	-86.5235	MG834027
D.v.0471	2013	2013-05-29	Indiana	Hendricks	UNK	Male	Adult	Canine	No	+				39.771	-86.5235	MG834028
D.v.0472	2013	2013-05-30	Indiana	Hendricks	UNK	Female	Adult	Canine	No	+		T1		39.771	-86.5235	MG834029, MG834396
D.v.0473	2013	2013-05-31	Indiana	Hendricks	UNK	Male	Adult	Canine	No	+				39.771	-86.5235	MG834030
D.v.0476	2013	2013-06-03	Indiana	Hendricks	UNK	Male	Adult	Canine	No	+				39.771	-86.5235	MG834031
D.v.0477	2013	2013-06-04	Indiana	Hendricks	UNK	Male	Adult	Canine	No	+				39.771	-86.5235	MG834032
D.v.0478	2013	2013-06-05	Indiana	Hamilton	UNK	Male	Adult	Canine	No	+				40.0806	-86.0586	MG834033
D.v.0479	2013	2013-06-05	Indiana	Hamilton	UNK	Male	Adult	Canine	No	+				40.0806	-86.0586	MG834034
D.v.0480	2013	2013-06-05	Indiana	Hamilton	UNK	Male	Adult	Canine	No	+		T1		40.0806	-86.0586	MG834035, MG834397
D.v.0481	2013	2013-06-05	Indiana	Hamilton	UNK	Female	Adult	Canine	Yes	+				40.0806	-86.0586	MG834036
D.v.0482	2013	2013-06-05	Indiana	Hamilton	UNK	Female	Adult	Canine	Yes	+				40.0806	-86.0586	MG834037
D.v.0483	2012	Summer 2012	Virginia	Giles	Pearisburg	Male	Adult	Canine	No	+		T1		40.1707	-99.9095	MG834038, MG834398
D.v.0485	2012	Summer 2012	Virginia	Giles	Pearisburg	Female	Adult	Canine	No	+		T1		40.1707	-99.9095	MG834039, MG834399
D.v.0486	2012	Summer 2012	Virginia	Giles	Pearisburg	Male	Adult	Canine	No	+		T1		40.1707	-99.9095	MG834040, MG834400
D.v.0487	2012	Summer 2012	Virginia	Giles	Pearisburg	Male	Adult	Canine	No	+		T1		40.1707	-99.9095	MG834041, MG834401
D.v.0488	2012	Summer 2012	Virginia	Giles	Pearisburg	Male	Adult	Canine	No	+		T1		40.1707	-99.9095	MG834042, MG834402
D.v.0489	2012	Summer 2012	Virginia	Giles	Pearisburg	Male	Adult	Canine	No	+		T1		40.1707	-99.9095	MG834043, MG834403
D.v.0490	2012	Summer 2012	Virginia	Giles	Pearisburg	Male	Adult	Canine	No	+		T1		40.1707	-99.9095	MG834044, MG834404
D.v.0491	2012	Summer 2012	Virginia	Giles	Pearisburg	Female	Adult	Canine	No	+		T1		40.1707	-99.9095	MG834045, MG834405
D.v.0492	2012	Summer 2012	Virginia	Giles	Pearisburg	Male	Adult	Canine	No	+				40.1707	-99.9095	MG834046
D.v.0493	2012	Summer 2012	Virginia	Giles	Pearisburg	Female	Adult	Canine	No	+		T1		40.1707	-99.9095	MG834047, MG834406
D.v.0494	2012	Summer 2012	Virginia	Giles	Pearisburg	Female	Adult	Canine	No			T1		37.2913	-80.736	MG834407
D.v.0495	2012	Summer 2012	Virginia	Giles	Pearisburg	Male	Adult	Canine	No	+		T1		40.1707	-99.9095	MG834048, MG834408
D.v.0496	2012	Summer 2012	Virginia	Giles	Pearisburg	Female	Adult	Canine	No	+		T1		40.1707	-99.9095	MG834049, MG834409
D.v.0497	2012	Summer 2012	Virginia	Giles	Pearisburg	Female	Adult	Canine	No	+		T1		40.1707	-99.9095	MG834050, MG834410
D.v.0498	2012	Summer 2012	Virginia	Giles	Pearisburg	Female	Adult	Canine	No	+				40.1707	-99.9095	MG834051
D.v.0499	2012	Summer 2012	Virginia	Giles	Pearisburg	Female	Adult	Canine	No	+		T1		40.1707	-99.9095	MG834052, MG834411
D.v.0500	2012	Summer 2012	Virginia	Giles	Pearisburg	Male	Adult	Canine	No	+		T1		40.1707	-99.9095	MG834053, MG834412
D.v.0501	2012	Summer 2012	Virginia	Giles	Pearisburg	Female	Adult	Canine	No	+		T1		40.1707	-99.9095	MG834054, MG834413
D.v.0502	2012	Summer 2012	Virginia	Giles	Pearisburg	Female	Adult	Canine	No	+		T1		40.1707	-99.9095	MG834055, MG834414
D.v.0503	2012	Summer 2012	Virginia	Giles	Pearisburg	Female	Adult	Canine	No	+		T1		40.1707	-99.9095	MG834056, MG834415
D.v.0504	2012	Summer 2012	Virginia	Giles	Pearisburg	Female	Adult	Canine	No	+		T1		40.1707	-99.9095	MG834057, MG834416
D.v.0505	2012	Summer 2012	Virginia	Giles	Pearisburg	Male	Adult	Canine	No	+				40.1707	-99.9095	MG834058
D.v.0506	2012	Summer 2012	Virginia	Giles	Pearisburg	Male	Adult	Canine	No	+		T1		40.1707	-99.9095	MG834059, MG834417
D.v.0507	2012	Summer 2012	Virginia	Giles	Pearisburg	Female	Adult	Canine	No	+				40.1707	-99.9095	MG834060
D.v.0508	2012	Summer 2012	Virginia	Giles	Pearisburg	Male	Adult	Canine	No	+				40.1707	-99.9095	MG834061
D.v.0509	2012	Summer 2012	Virginia	Giles	Pearisburg	Male	Adult	Canine	No	+				40.1707	-99.9095	MG834062
D.v.0510	2012	Summer 2012	Virginia	Giles	Pearisburg	Male	Adult	Canine	No	+				40.1707	-99.9095	MG834063
D.v.0511	2012	Summer 2012	Virginia	Giles	Pearisburg	Male	Adult	Canine	No	+		T1		40.1707	-99.9095	MG834064, MG834418
D.v.0512	2012	Summer 2012	Virginia	Giles	Pearisburg	Female	Adult	Canine	No	+		T1		40.1707	-99.9095	MG834065, MG834419
D.v.0513	2012	Summer 2012	Virginia	Giles	Pearisburg	Female	Adult	Canine	No	+		T1		40.1707	-99.9095	MG834066, MG834420
D.v.0514	2012	Summer 2012	Virginia	Giles	Pearisburg	Male	Adult	Canine	No	+				40.1707	-99.9095	MG834067
D.v.0515	2012	Summer 2012	Virginia	Giles	Pearisburg	Female	Adult	Canine	No			T1		37.2913	-80.736	MG834421
D.v.0516	2012	Summer 2012	Virginia	Giles	Pearisburg	Female	Adult	Canine	No	+		T1		40.1707	-99.9095	MG834068, MG834422
D.v.0517	2012	Summer 2012	Virginia	Giles	Pearisburg	Female	Adult	Canine	No	+		T1		40.1707	-99.9095	MG834069, MG834423
D.v.0518	2012	Summer 2012	Virginia	Giles	Pearisburg	Female	Adult	Canine	No	+				40.1707	-99.9095	MG834070
D.v.0519	2012	Summer 2012	Virginia	Giles	Pearisburg	Male	Adult	Canine	No	+				40.1707	-99.9095	MG834071
D.v.0525	2013	2013-04-04	Virginia	Fairfax	UNK	Male	Adult	Drag	No	+				38.8428	-77.4426	MG834072
D.v.0536	2013	2013-04-04	Virginia	Fairfax	UNK	Male	Adult	Drag	No	+				38.8428	-77.4426	MG834073
D.v.0539	2013	2013-04-04	Virginia	Fairfax	UNK	Male	Adult	Drag	No	+				38.8428	-77.4426	MG834074
D.v.0541	2013	2013-04-28	Wisconsin	Brown	Hobart	Female	Adult	Canine	No	+				44.4588	-87.9995	MG834075
D.v.0542	2013	2013-05-13	Wisconsin	Brown	Hobart	Male	Adult	Human	No	+				44.4588	-87.9995	MG834076
D.v.0543	2013	2013-05-17	Wisconsin	Brown	Hobart	Female	Adult	Human	No	+				44.4588	-87.9995	MG834077
D.v.0544	2013	2013-05-17	Wisconsin	Brown	Hobart	Male	Adult	Human	No	+				44.4588	-87.9995	MG834078
D.v.0545	2013	2013-05-17	Wisconsin	Brown	Hobart	Female	Adult	Human	No	+		T1		44.4588	-87.9995	MG834079, MG834424
D.v.0546	2013	2013-05-17	Wisconsin	Brown	Hobart	Male	Adult	Human	No	+				44.4588	-87.9995	MG834080
D.v.0547	2013	2013-05-27	Wisconsin	Shawano	Navarino	Female	Adult	Human	No	+				44.8101	-88.726	MG834081
D.v.0548	2013	2013-05-27	Wisconsin	Shawano	Navarino	Female	Adult	Human	No	+				44.8101	-88.726	MG834082
D.v.0549	2013	2013-05-27	Wisconsin	Shawano	Navarino	Male	Adult	Human	No	+				44.8101	-88.726	MG834083
D.v.0552	2013	2013-04-28	Kansas	Riley	UNK	Female	Adult	Canine	No	+				39.2999	-96.6694	MG834084
D.v.0553	2013	2013-04-28	Kansas	Riley	UNK	Male	Adult	Canine	No	+				39.2999	-96.6694	MG834085
D.v.0554	2013	2013-04-28	Kansas	Riley	UNK	Male	Adult	Canine	No	+		T1		39.2999	-96.6694	MG834086, MG834425
D.v.0555	2013	2013-05-29	Kansas	Pottawatomie	UNK	Female	Adult	Canine	Yes	+				39.3822	-96.3371	MG834087
D.v.0556	2013	2013-05-29	Kansas	Pottawatomie	UNK	Female	Adult	Canine	Yes	+				39.3822	-96.3371	MG834088
D.v.0557	2013	2013-05-29	Kansas	Pottawatomie	UNK	Female	Adult	Canine	Yes	+				39.3822	-96.3371	MG834089
D.v.0558	2013	2013-05-29	Kansas	Pottawatomie	UNK	Female	Adult	Canine	Yes	+		T1		39.3822	-96.3371	MG834090, MG834426
D.v.0559	2013	2013-05-29	Kansas	Pottawatomie	UNK	Male	Adult	Canine	No	+				39.3822	-96.3371	MG834091
D.v.0561	2013	2013-05-21	Kansas	Neosho	UNK	Female	Adult	Canine	No	+				40.0521	-86.9036	MG834092
D.v.0562	2013	2013-04-05	Kansas	Wilson	UNK	Female	Adult	Canine	Yes	+		T1		37.556	-95.7415	MG834093, MG834427
D.v.0564	2013	2013-05-24	Kansas	Pottawatomie	UNK	Female	Adult	Canine	No	+				39.3822	-96.3371	MG834094
D.v.0566	2013	2013-05-24	Kansas	Pottawatomie	UNK	Female	Adult	Canine	Yes	+		T1		39.3822	-96.3371	MG834095, MG834428
D.v.0568	2013	2013-06-08	Kansas	Pottawatomie	UNK	Female	Adult	Canine	Yes	+		T1		39.3822	-96.3371	MG834096, MG834429
D.v.0569	2013	2013-06-09	Kansas	Pottawatomie	UNK	Female	Adult	Canine	Yes	+				39.3822	-96.3371	MG834097
D.v.0570	2013	2013-06-10	Kansas	Pottawatomie	UNK	Male	Adult	Canine	No	+				39.3822	-96.3371	MG834098
D.v.0571	2013	2013-06-12	Kansas	Riley	UNK	Female	Adult	Canine	Yes	+		T1		39.2999	-96.6694	MG834099, MG834430
D.v.0572	2013	2013-04-18	Connecticut	Tolland	UNK	Female	Adult	Canine	No	+				41.8109	-72.3068	MG834100
D.v.0573	2013	2013-04-22	Connecticut	Tolland	UNK	Female	Adult	Canine	No	+		T1		41.8109	-72.3068	MG834101, MG834431
D.v.0574	2013	2013-05-30	Connecticut	Tolland	UNK	Male	Adult	Canine	No	+		T1		41.8109	-72.3068	MG834102, MG834432
D.v.0575	2013	2013-05-30	Connecticut	Tolland	UNK	Female	Adult	Canine	No	+		T1		41.8109	-72.3068	MG834103, MG834433
D.v.0576	2013	2013-06-10	Connecticut	Tolland	UNK	Male	Adult	Canine	No	+		T1		41.8109	-72.3068	MG834104, MG834434
D.v.0581	2013	2013-05-09	South Dakota	Roberts	Lake Traverse	Male	Adult	Canine	No	+				45.6194	-96.8555	MG834105
D.v.0582	2013	2013-05-09	South Dakota	Roberts	Lake Traverse	Male	Adult	Canine	No	+				45.6194	-96.8555	MG834106
D.v.0583	2013	2013-05-09	South Dakota	Roberts	Lake Traverse	Female	Adult	Canine	No	+				45.6194	-96.8555	MG834107
D.v.0584	2013	2013-05-09	South Dakota	Roberts	Lake Traverse	Female	Adult	Canine	No	+				45.6194	-96.8555	MG834108
D.v.0585	2013	2013-05-09	South Dakota	Roberts	Lake Traverse	Female	Adult	Canine	No	+				45.6194	-96.8555	MG834109
D.v.0586	2013	2013-05-09	South Dakota	Roberts	Lake Traverse	Female	Adult	Canine	No	+				45.6194	-96.8555	MG834110
D.v.0587	2013	2013-05-09	South Dakota	Roberts	Lake Traverse	Female	Adult	Canine	No	+				45.6194	-96.8555	MG834111
D.v.0588	2013	2013-05-09	South Dakota	Roberts	Lake Traverse	Female	Adult	Canine	No	+				45.6194	-96.8555	MG834112
D.v.0589	2013	2013-05-09	South Dakota	Roberts	Native American Reservation	Male	Adult	Canine	No	+				45.6194	-96.8555	MG834113
D.v.0590	2013	2013-05-09	South Dakota	Roberts	Native American Reservation	Male	Adult	Canine	No	+				45.6194	-96.8555	MG834114
D.v.0591	2013	2013-05-09	South Dakota	Roberts	Native American Reservation	Male	Adult	Canine	No	+				45.6194	-96.8555	MG834115
D.v.0592	2013	2013-05-09	South Dakota	Roberts	Native American Reservation	Male	Adult	Canine	No	+				45.6194	-96.8555	MG834116
D.v.0594	2013	2013-05-09	South Dakota	Roberts	Native American Reservation	Male	Adult	Canine	No	+				45.6194	-96.8555	MG834117
D.v.0595	2013	2013-05-09	South Dakota	Roberts	Native American Reservation	Female	Adult	Canine	No	+				45.6194	-96.8555	MG834118
D.v.0596	2013	2013-05-09	South Dakota	Roberts	Native American Reservation	Female	Adult	Canine	Yes	+		T4		45.6194	-96.8555	MG834119, MG834435
D.v.0597	2013	2013-05-09	South Dakota	Roberts	Native American Reservation	Female	Adult	Canine	No	+				45.6194	-96.8555	MG834120
D.v.0599	2013	2013-05-09	South Dakota	Roberts	Native American Reservation	Female	Adult	Canine	No	+				45.6194	-96.8555	MG834121
D.v.0600	2013	2013-05-10	South Dakota	Roberts	Native American Reservation	Female	Adult	Canine	No	+				45.6194	-96.8555	MG834122
D.v.0602	2013	2013-05-10	South Dakota	Roberts	Native American Reservation	Male	Adult	Canine	No	+		T1		45.6194	-96.8555	MG834123, MG834436
D.v.0603	2013	2013-05-10	South Dakota	Roberts	Native American Reservation	Male	Adult	Canine	No	+				45.6194	-96.8555	MG834124
D.v.0605	2013	2013-05-04	Massachusetts	Plymouth	UNK	Female	Adult	Canine	Yes	+				41.9462	-70.8079	MG834125
D.v.0607	2013	2013-04-17	Missouri	Clay	UNK	Male	Adult	Canine	No	+				39.2841	-94.4154	MG834126
D.v.0608	2013	2013-05-27	Wisconsin	Marinette	Marinette	Male	Adult	Human	No	+				45.3783	-88.0019	MG834127
D.v.0609	2013	2013-05-27	Wisconsin	Marinette	Marinette	Female	Adult	Human	No	+				45.3783	-88.0019	MG834128
D.v.0611	2013	2013-06-06	South Dakota	Fall River	Fall River	Male	Adult	Canine	No	+				43.2389	-103.53	MG834129
D.v.0613	2013	2013-06-07	South Dakota	Fall River	Fall River	Female	Adult	Canine	No	+				43.2389	-103.53	MG834130
D.v.0614	2013	2013-06-15	South Dakota	Custer	Custer	Female	Adult	Canine	No	+		T1		43.665	-103.376	MG834131, MG834437
D.v.0615	2013	2013-05-22	North Dakota	Ward	Pioneen Village	Male	Adult	No host	No	+				48.3282	-101.599	MG834132
D.v.0616	2013	2013-05-22	North Dakota	Ward	Tasker's Coulee	Female	Adult	No host	No	+				48.3282	-101.599	MG834133
D.v.0617	2013	2013-05-22	North Dakota	Ward	Tasker's Coulee	Male	Adult	No host	No	+				48.3282	-101.599	MG834134
D.v.0618	2013	2013-05-22	North Dakota	Ward	Tasker's Coulee	Female	Adult	No host	No	+				48.3282	-101.599	MG834135
D.v.0619	2013	2013-05-22	North Dakota	Ward	Tasker's Coulee	Male	Adult	No host	No	+				48.3282	-101.599	MG834136
D.v.0620	2013	2013-05-22	North Dakota	Ward	Tasker's Coulee	Female	Adult	No host	No	+				48.3282	-101.599	MG834137
D.v.0621	2013	2013-05-22	North Dakota	Ward	Tasker's Coulee	Female	Adult	No host	No	+				48.3282	-101.599	MG834138
D.v.0622	2013	2013-05-08	Connecticut	New Haven	UNK	Female	Adult	Human	No	+		T1		41.4021	-72.9314	MG834139, MG834438
D.v.0623	2013	2013-05-10	Connecticut	Hartford	UNK	Male	Adult	Canine	No	+				41.7929	-72.7198	MG834140
D.v.0625	2013	2013-05-15	Connecticut	Hartford	UNK	Female	Adult	Feline	No	+		T1		41.7929	-72.7198	MG834141, MG834439
D.v.0627	2013	2013-05-21	Connecticut	Middlesex	UNK	Female	Adult	Canine	No	+				41.4545	-72.5296	MG834142
D.v.0628	2013	Summer 2013	Massachusetts	Hampden	UNK	Female	Adult	Canine/Feline	No	+		T1		42.1697	-72.6033	MG834143, MG834440
D.v.0629	2013	Summer 2013	Massachusetts	Hampden	UNK	Female	Adult	Canine/Feline	No	+		T1		42.1697	-72.6033	MG834144, MG834441
D.v.0631	2013	Summer 2013	Massachusetts	Hampden	UNK	Female	Adult	Canine/Feline	No	+				42.1697	-72.6033	MG834145
D.v.0632	2013	Summer 2013	Massachusetts	Hampden	UNK	Female	Adult	Canine/Feline	No	+				42.1697	-72.6033	MG834146
D.v.0633	2013	Summer 2013	Massachusetts	Hampden	UNK	Female	Adult	Canine/Feline	No	+				42.1697	-72.6033	MG834147
D.v.0634	2013	Summer 2013	Massachusetts	Hampden	UNK	Female	Adult	Canine/Feline	No	+		T1		42.1697	-72.6033	MG834148, MG834442
D.v.0635	2013	Summer 2013	Massachusetts	Hampden	UNK	Female	Adult	Canine/Feline	No	+				42.1697	-72.6033	MG834149
D.v.0636	2013	Summer 2013	Massachusetts	Hampden	UNK	Female	Adult	Canine/Feline	No	+				42.1697	-72.6033	MG834150
D.v.0637	2013	Summer 2013	Massachusetts	Hampden	UNK	Male	Adult	Canine/Feline	No	+				42.1697	-72.6033	MG834151
D.v.0639	2013	2013-06-01	New York	Dutchess	UNK	Male	Adult	Canine	No	+				41.7597	-73.7416	MG834152
D.v.0641	2013	2013-06-01	New York	Dutchess	UNK	Male	Adult	Canine	No	+				41.7597	-73.7416	MG834153
D.v.0642	2013	2013-06-01	New York	Dutchess	UNK	Male	Adult	Canine	No	+				41.7597	-73.7416	MG834154
D.v.0643	2013	Summer 2013	Minnesota	NA	Red Lake Reservation	Male	Adult	Canine	No	+		T1		47.9765	-95.3354	MG834155, MG834443
D.v.0646	2013	Summer 2013	Minnesota	NA	Red Lake Reservation	Male	Adult	Canine	No			T1		47.9765	-95.3354	MG834444
D.v.0647	2013	Summer 2013	Minnesota	NA	Red Lake Reservation	Male	Adult	Canine	No	+		T1		47.9765	-95.3354	MG834156, MG834445
D.v.0648	2013	2013-06-17	West Virginia	Ritchie	UNK	Female	Adult	Canine	No	+		T1		39.2032	-81.0693	MG834157, MG834446
D.v.0649	2013	2013-06-17	West Virginia	Ritchie	UNK	Female	Adult	Canine	No	+		T1		39.2032	-81.0693	MG834158, MG834447
D.v.0650	2013	2013-06-18	Ohio	Lawrence	UNK	Female	Adult	Canine	No	+		T1		38.6224	-82.5585	MG834159, MG834448
D.v.0652	2013	2013-06-17	West Virginia	Ritchie	UNK	Female	Adult	Canine	No	+		T1		39.2032	-81.0693	MG834160, MG834449
D.v.0654	2013	2013-06-24	West Virginia	Upshur	Buckhannon	Male	Adult	Canine	No			T1		38.9973	-80.2091	MG834450
D.v.0655	2013	2013-06-25	West Virginia	Mason	UNK	Male	Adult	Canine	No	+		T1		38.7456	-81.9997	MG834161, MG834451
D.v.0656	2013	2013-06-25	West Virginia	Mason	Point Pleasant	Male	Adult	Canine	No			T1		38.8702	-82.1075	MG834452
D.v.0658	2013	2013-06-25	West Virginia	Mason	UNK	Female	Adult	Canine	No	+				38.7456	-81.9997	MG834162
D.v.0659	2013	2013-06-25	Kentucky	Boyd	Rush	Male	Adult	Canine	No	+				38.373	-82.6954	MG834163
D.v.0660	2013	2013-06-26	Kentucky	Carter	UNK	Male	Adult	Canine	No	+				38.3451	-83.0611	MG834164
D.v.0663	2013	Summer 2013	Alabama	Jefferson	UNK	Female	Adult	Canine	No	+				33.5468	-86.9298	MG834165
D.v.0664	2013	Summer 2013	Alabama	Jefferson	UNK	Male	Adult	Canine	No	+				33.5468	-86.9298	MG834166
D.v.0665	2013	Summer 2013	Alabama	Jefferson	UNK	Male	Adult	Canine	No	+				33.5468	-86.9298	MG834167
D.v.0666	2013	Summer 2013	Alabama	Jefferson	UNK	Male	Adult	Canine	No	+				33.5468	-86.9298	MG834168
D.v.0667	2010	2010-05-25	Nebraska	Adams	Crystal Lake	Male	Adult	Drag	No	+		T1		40.5213	-98.4963	MG834169, MG834453
D.v.0668	2010	2010-05-25	Nebraska	Adams	Crystal Lake	Female	Adult	Drag	No	+		T1		40.5213	-98.4963	MG834170, MG834454
D.v.0669	2010	2010-05-28	Nebraska	Sioux	Sowbelly Canyon	Female	Adult	Drag	No	+		T1		42.4982	-103.73	MG834171, MG834455
D.v.0670	2010	2010-05-28	Nebraska	Sioux	Sowbelly Canyon	Female	Adult	Drag	No			T1		42.758	-103.823	MG834456
D.v.0671	2010	2010-05-28	Nebraska	Sioux	Sowbelly Canyon	Female	Adult	Drag	No	+		T1		42.4982	-103.73	MG834172, MG834457
D.v.0672	2010	2010-05-28	Nebraska	Sioux	Sowbelly Canyon	Male	Adult	Drag	No	+		T1		42.4982	-103.73	MG834173, MG834458
D.v.0673	2010	2010-05-29	Nebraska	Dawson	Gothenburg	Male	Adult	Drag	No			T1		40.9524	-100.157	MG834459
D.v.0674	2011	2011-06-23	Nebraska	Furnas	Oxford SWMA	Male	Adult	Drag	No	+		T1		40.1707	-99.9095	MG834174, MG834460
D.v.0675	2011	2011-06-23	Nebraska	Furnas	Oxford SWMA	Female	Adult	Drag	No	+				40.1707	-99.9095	MG834175
D.v.0676	2012	2012-10-17	Texas	Dimmit	UNK	Female	Adult	UNK	No	+				28.4209	-99.7528	MG834176
D.v.0679	2012	2012-10-17	Texas	Dimmit	UNK	Male	Adult	UNK	No	+				28.4209	-99.7528	MG834177
D.v.0680	2012	2012-10-17	Texas	Dimmit	UNK	Female	Adult	UNK	Yes	+				28.4209	-99.7528	MG834178
D.v.0682	2011	Summer 2011	South Carolina	Chester	UNK	Female	Adult	UNK	No	+		T1		34.6789	-81.1769	MG834179, MG834461
D.v.0683	2011	Summer 2011	South Carolina	Chester	UNK	Female	Adult	UNK	No	+				34.6789	-81.1769	MG834180
D.v.0684	2011	Summer 2011	South Carolina	Chester	UNK	Male	Adult	UNK	No	+				34.6789	-81.1769	MG834181
D.v.0685	2011	Summer 2011	South Carolina	Chester	UNK	Female	Adult	UNK	No	+				34.6789	-81.1769	MG834182
D.v.0686	2013	Summer 2013	Iowa	Story	UNK	Female	Adult	UNK	UNK			T1		42.104	-93.5003	MG834462
D.v.0687	2013	Summer 2013	Iowa	Boone	UNK	Male	Adult	UNK	No	+				42.0331	-93.9379	MG834183
D.v.0688	2013	Summer 2013	Iowa	Boone	UNK	Male	Adult	UNK	No	+		T1		42.0331	-93.9379	MG834184, MG834463
D.v.0689	2013	Summer 2013	Iowa	Boone	UNK	Female	Adult	UNK	No	+		T1		42.0331	-93.9379	MG834185, MG834464
D.v.0690	2013	Summer 2013	Iowa	Boone	UNK	Male	Adult	UNK	No	+		T1		42.0331	-93.9379	MG834186, MG834465
D.v.0691	2012	2012-06-01	Georgia	Emanuel	UNK	Male	Adult	UNK	No	+				32.5613	-82.3235	MG834187
D.v.0692	2012	2012-06-01	Georgia	Emanuel	UNK	Male	Adult	UNK	No	+				32.5613	-82.3235	MG834188
D.v.0695	2012	2012-06-01	Georgia	Emanuel	UNK	Male	Adult	UNK	No	+				32.5613	-82.3235	MG834189
D.v.0696	2010	2010-08-12	Florida	St. Lucie	UNK	Male	Adult	UNK	No	+				27.3826	-80.4601	MG834190
D.v.0699	2010	2010-08-12	Florida	St. Lucie	UNK	Female	Adult	UNK	UNK			T1		27.3226	-80.5438	MG834466
D.v.0700	2010	2010-08-12	Florida	St. Lucie	UNK	Male	Adult	UNK	No	+				27.3826	-80.4601	MG834191
D.v.0702	2013	2013-07-01	North Dakota	UNK	UNK	Female	Adult	UNK	UNK			T1		47.5514	-101.002	MG834467
D.v.0703	2013	2013-06-14	Illinois	Will	UNK	Male	Adult	Canine	No	+				41.4667	-87.8996	MG834192
D.v.0704	2013	2013-06-14	Illinois	Will	UNK	Male	Adult	Canine	No	+				41.4667	-87.8996	MG834193
D.v.0705	2013	2013-06-14	Illinois	Will	UNK	Male	Adult	Canine	No	+		T1		41.4667	-87.8996	MG834194, MG834468
D.v.0706	2013	2013-06-14	Illinois	Will	UNK	Male	Adult	Canine	No	+		T1		41.4667	-87.8996	MG834195, MG834469
D.v.0707	2013	2013-06-14	Illinois	Will	UNK	Female	Adult	Canine	No	+		T1		41.4667	-87.8996	MG834196, MG834470
D.v.0708	2013	2013-06-29	Illinois	Will	UNK	Female	Adult	Canine	No	+		T1		41.4667	-87.8996	MG834197, MG834471
D.v.0709	2013	2013-07-10	Illinois	Will	UNK	Male	Adult	Feline	No	+		T1		41.4667	-87.8996	MG834198, MG834472
D.v.0710	2012	2012-08-24	Washington	Lincoln	Sprague	Mixed	Nymph	No host	UNK			T2		47.2733	-117.991	MG834473
D.v.0711	2012	2012-08-24	Washington	Lincoln	Sprague	Mixed	Nymph	No host	UNK			T2		47.2733	-117.991	MG834474
D.v.0712	2012	2012-08-24	Washington	Lincoln	Sprague	UNK	Nymph	No host	No	+		T2		47.6031	-118.401	MG834199, MG834475
D.v.0713	2012	2012-08-24	Washington	Lincoln	Sprague	UNK	Nymph	No host	No	+		T2		47.6031	-118.401	MG834200, MG834476
D.v.0714	2012	2012-08-24	Washington	Lincoln	Sprague	UNK	Nymph	No host	No	+				47.6031	-118.401	MG834201
D.v.0715	2012	2012-08-24	Washington	Lincoln	Sprague	UNK	Nymph	No host	No	+		T2		47.6031	-118.401	MG834202, MG834477
D.v.0716	2012	2012-08-24	Washington	Lincoln	Sprague	UNK	Nymph	No host	No	+		T2		47.6031	-118.401	MG834203, MG834478
D.v.0717	2012	2012-08-24	Washington	Lincoln	Sprague	Mixed	Nymph	No host	UNK			T2		47.2733	-117.991	MG834479
D.v.0718	UNK	UNK	Texas	Brazos	College Station	UNK	UNK	UNK	UNK	+				30.6591	-96.3357	MG834204
D.v.0719	UNK	UNK	Texas	Brazos	College Station	UNK	UNK	UNK	UNK	+				30.6591	-96.3357	MG834205
D.v.0720	UNK	UNK	Texas	Brazos	College Station	UNK	UNK	UNK	UNK	+				30.6591	-96.3357	MG834206
D.v.0721	UNK	UNK	Texas	Brazos	College Station	UNK	UNK	UNK	UNK	+				30.6591	-96.3357	MG834207
D.v.0722	UNK	UNK	Texas	Brazos	College Station	UNK	UNK	UNK	UNK	+				30.6591	-96.3357	MG834208
D.v.0723	UNK	UNK	Texas	Brazos	College Station	UNK	UNK	UNK	UNK	+				30.6591	-96.3357	MG834209
D.v.0743	2013	2013-07-15	Colorado	Douglas	UNK	Male	Adult	Canine	No	+	+			39.3427	-104.985	MG834210, MG834242
D.v.0744	2013	2013-07-25	Colorado	Jefferson	UNK	Female	Adult	Canine	Yes	+	+			33.5468	-86.9298	MG834211, MG834243
D.v.0745	2013	2013-05-27	Colorado	Jefferson	UNK	Female	Adult	Canine	Yes	+	+			33.5468	-86.9298	MG834212, MG834244
D.v.0750	2013	2013-06-09	Wisconsin	Shawano	Shawano	Mix	Adult	Canine	No			T1		44.7792	-88.6064	MG834480
D.v.0753	2013	2013-06-17	Wisconsin	Shawano	UNK	UNK	Adult	Human	No				R	44.8101	-88.726	MG834530
D.v.0755	2013	Summer 2013	Minnesota	NA	Red Lake Reservation	Mix	Adult	Canine	Mix			T1		47.9765	-95.3354	MG834481
D.v.0756	2013	Summer 2013	Minnesota	NA	Red Lake Reservation	Mix	Adult	Canine	Mix			T1		47.9765	-95.3354	MG834482
D.v.0760	2013	Summer 2013	Minnesota	NA	Red Lake Reservation	Mix	Adult	Canine	Mix			T1		47.9765	-95.3354	MG834483
D.v.0765	2013	2013-07-01	New York	Dutchess	Amenia	Mix	Adult	Canine	Mix			T1		41.853	-73.5573	MG834484
D.v.0769	2012	2012-08-24	Washington	Lincoln	Sprague	UNK	Nymph	No host	No			T1	R	47.6031	-118.401	MG834485, MG834531
D.v.0775	2013	2013-07-02	Ohio	Lawrence	Ironton	Mix	Adult	Canine	No			T1		38.5351	-82.6737	MG834486
D.v.0776	2013	2010-05-25	Nebraska	Harlan	Harlan Co. Lake	Mix	Adult	Drag	No			T1		40.0629	-99.2952	MG834487
D.v.0777	2013	2010-05-25	Nebraska	Webster	Indian Creek WMA	Mix	Adult	Drag	No			T1		40.0685	-98.5309	MG834488
D.v.0778	2012	2010-05-28	Nebraska	Sioux	Monroe Canyon	Mix	Adult	Drag	No			T1		42.7664	-103.926	MG834489
D.v.0779	2013	2010-07-30	Nebraska	Buffalo	Bassway Strip	Mix	Adult	Drag	No			T1		40.6833	-98.9587	MG834490
D.v.0780	2013	2011-05-06	Nebraska	Phelps	Odessa	Mix	Adult	Drag	No			T1		40.7008	-99.2552	MG834491
D.v.0781	2013	2011-05-31	Nebraska	Dawes	East Ash Creek	Mix	Adult	Drag	No			T1		41.7568	-103.179	MG834492
D.v.0782	2013	2011-05-31	Nebraska	Dawes	West Ash Creek	Mix	Adult	Drag	No			T1		42.657	-103.268	MG834493
D.v.0787	2013	2011-06-23	Nebraska	Adams	Crystal Lake	Mix	Adult	Drag	No			T1		40.4567	-98.4378	MG834494
D.v.0788	2013	2013-05-31	Kansas	Harvey	Newton	Female	Adult	Canine	No			T1		38.0517	-97.323	MG834495
D.v.0789	2013	2013-06-04	Kansas	Harvey	Newton	Female	Adult	Canine	No			T1		38.0517	-97.323	MG834496
D.v.0852	2013	2013-04-21	California	Yolo	West Sacramento	Male	UNK	Drag	No			T2		38.5692	-121.545	MG834497
D.v.0856	2013	2013-04-21	California	Yolo	West Sacramento	Male	UNK	Drag	No			T2		38.5692	-121.545	MG834498
D.v.0861	2013	2013-04-21	California	Yolo	West Sacramento	Female	UNK	Drag	No			T2		38.5692	-121.545	MG834499
D.v.0864	2013	2013-04-21	California	Yolo	West Sacramento	Female	UNK	Drag	No			T2		38.5692	-121.545	MG834500
D.v.0866	2013	2013-04-21	California	Yolo	West Sacramento	Male	UNK	Drag	No			T2		38.5692	-121.545	MG834501
